# Supplementary material for: The Sr-HA-loaded PLGA cage structure combines cells to construct a bone tissue repair unit
Source: Regen Biomater. 2026 May 5;13:rbag051. doi: 10.1093/rb/rbag051 (PMC13253330; doi:10.1093/rb/rbag051)
Supplement: rbag051_Supplementary_Data [file rbag051_supplementary_data.zip]

Archive with 1 entries (1 files):
- Appendix A. Supplementary material.pdf
